# Supplementary material for: Strain Rate Changes during Stress Echocardiography Are the Most Accurate Predictors of Significant Coronary Artery Disease in Patients with Previously Treated Acute Coronary Syndrome
Source: Diagnostics (Basel). 2023 May 19;13(10):1796. doi: 10.3390/diagnostics13101796 (PMC10217636; doi:10.3390/diagnostics13101796)
Supplement: Supplementary file 1 [file diagnostics-13-01796-s001.zip]

Archive with 1 entries (1 files):
- diagnostics-2329529-supplementary.pdf
